# Supplementary material for: Dynamics of the natural enemy community of Hyphantria cunea (Lepidoptera: Erebidae) in Dandong, China
Source: J Insect Sci. 2023 Nov 28;23(6):8. doi: 10.1093/jisesa/iead105 (PMC10684046; doi:10.1093/jisesa/iead105)
Supplement: iead105_suppl_Supplementary_Figures [file iead105_suppl_supplementary_figures.zip]

Archive with 3 entries (2 files):
- iead105_suppl_Supplementary_Figures/
- iead105_suppl_Supplementary_Figures/iead105_suppl_Supplementary_Figures_S1.psd
- iead105_suppl_Supplementary_Figures/iead105_suppl_Supplementary_Figures_S2.psd
